# Supplementary material for: The Integration of Reference Electrode for ISFET Ion Sensors Using Fluorothiophenol-Treated rGO
Source: Biosensors (Basel). 2023 Jan 5;13(1):89. doi: 10.3390/bios13010089 (PMC9855950; doi:10.3390/bios13010089)
Supplement: Supplementary file 1 [file biosensors-13-00089-s001.zip]

Archive with 1 entries (1 files):
- biosensors-2127288-supplementary.pdf
